# Supplementary material for: Spontaneous single-nucleotide substitutions and microsatellite mutations have distinct distributions of fitness effects: Distributions of fitness effects of spontaneous mutations
Source: bioRxiv. 2023 Jul 4:2023.07.04.547687. Preprint. [Version 1] doi: 10.1101/2023.07.04.547687 (PMC10349969; doi:10.1101/2023.07.04.547687)
Supplement: Supplement 2 [file media-2.xlsx]

## Sheet: S1 Table
strain	s	petite proportion
MAT.0.a1	0.002 (-0.001 - 0.005)	0.15 (0.15 - 0.16)
MAT.0.a2	0 (-0.003 - 0.003)	0.15 (0.14 - 0.15)
MA.H.3	-0.021 (-0.027 - -0.015)	0.23 (0.21 - 0.25)
MA.H.5	0.03 (0.025 - 0.036)	0.15 (0.13 - 0.16)
MA.H.6	-0.018 (-0.024 - -0.013)	0.18 (0.17 - 0.2)
MA.H.9	-0.006 (-0.012 - -0.001)	0.15 (0.14 - 0.17)
MA.H.11	-0.005 (-0.011 - 0)	0.14 (0.13 - 0.16)
MA.H.12	-0.005 (-0.011 - 0.001)	0.24 (0.23 - 0.26)
MA.H.14	-0.003 (-0.008 - 0.003)	0.23 (0.21 - 0.25)
MA.H.16	-0.008 (-0.013 - -0.002)	0.2 (0.18 - 0.22)
MA.H.17	-0.011 (-0.017 - -0.005)	0.17 (0.16 - 0.19)
MA.H.21	-0.004 (-0.009 - 0.002)	0.2 (0.19 - 0.22)
MA.H.23	-0.013 (-0.019 - -0.007)	0.19 (0.17 - 0.21)
MA.H.24	-0.09 (-0.098 - -0.083)	0.22 (0.2 - 0.25)
MA.H.25	-0.03 (-0.035 - -0.025)	0.12 (0.1 - 0.13)
MA.H.26	-0.013 (-0.019 - -0.007)	0.22 (0.2 - 0.24)
MA.H.27	-0.017 (-0.022 - -0.011)	0.17 (0.16 - 0.19)
MA.H.28	0.004 (-0.001 - 0.008)	0.1 (0.09 - 0.12)
MA.H.33	-0.062 (-0.068 - -0.055)	0.2 (0.18 - 0.22)
MA.H.34	-0.009 (-0.015 - -0.004)	0.14 (0.13 - 0.16)
MA.H.35	0.004 (-0.002 - 0.01)	0.17 (0.15 - 0.19)
MA.H.38	-0.011 (-0.016 - -0.006)	0.17 (0.15 - 0.18)
MA.H.39	-0.002 (-0.008 - 0.003)	0.15 (0.13 - 0.16)
MA.H.40	-0.007 (-0.012 - -0.002)	0.13 (0.12 - 0.15)
MA.H.41	-0.003 (-0.008 - 0.002)	0.14 (0.12 - 0.15)
MA.H.42	-0.181 (-0.187 - -0.175)	0.15 (0.13 - 0.18)
MA.H.44	-0.055 (-0.061 - -0.05)	0.17 (0.15 - 0.19)
MA.H.51	-0.031 (-0.037 - -0.025)	0.14 (0.12 - 0.16)
MA.H.52	0.003 (-0.002 - 0.009)	0.15 (0.13 - 0.16)
MA.H.57	-0.005 (-0.01 - 0)	0.17 (0.15 - 0.19)
MA.H.58	-0.005 (-0.011 - 0)	0.16 (0.14 - 0.18)
MA.H.59	0.003 (-0.002 - 0.008)	0.14 (0.12 - 0.15)
MA.H.62	-0.002 (-0.007 - 0.004)	0.19 (0.17 - 0.2)
MA.H.64	0.006 (0.001 - 0.012)	0.14 (0.12 - 0.15)
MA.H.65	0.002 (-0.003 - 0.007)	0.14 (0.12 - 0.15)
MA.H.66	-0.003 (-0.008 - 0.002)	0.15 (0.13 - 0.16)
MA.H.68	-0.012 (-0.017 - -0.007)	0.17 (0.15 - 0.19)
MA.H.69	-0.01 (-0.016 - -0.005)	0.14 (0.12 - 0.16)
MA.H.70	0.004 (-0.001 - 0.009)	0.14 (0.13 - 0.16)
MA.H.72	-0.024 (-0.03 - -0.018)	0.17 (0.16 - 0.19)
MA.H.74	-0.029 (-0.034 - -0.024)	0.08 (0.07 - 0.09)
MA.H.75	-0.013 (-0.018 - -0.008)	0.16 (0.15 - 0.18)
MA.H.78	-0.013 (-0.018 - -0.008)	0.13 (0.11 - 0.14)
MA.H.79	-0.002 (-0.008 - 0.003)	0.13 (0.12 - 0.15)
MA.H.81	-0.01 (-0.015 - -0.005)	0.18 (0.16 - 0.19)
MA.H.82	0 (-0.005 - 0.005)	0.12 (0.11 - 0.14)
MA.H.84	-0.068 (-0.073 - -0.063)	0.12 (0.1 - 0.14)
MA.H.85	0 (-0.005 - 0.006)	0.18 (0.16 - 0.2)
MA.H.87	-0.011 (-0.016 - -0.006)	0.13 (0.12 - 0.15)
MA.H.89	-0.004 (-0.009 - 0.002)	0.11 (0.1 - 0.13)
MA.H.95	-0.028 (-0.033 - -0.023)	0.1 (0.09 - 0.12)
MA.H.96	0.004 (-0.001 - 0.009)	0.16 (0.14 - 0.18)
MA.H.99	-0.016 (-0.021 - -0.012)	0.13 (0.12 - 0.15)
MA.H.100	0.003 (-0.002 - 0.008)	0.15 (0.14 - 0.17)
MA.H.116	-0.008 (-0.013 - -0.003)	0.13 (0.12 - 0.15)
MA.H.125	-0.004 (-0.009 - 0.001)	0.16 (0.15 - 0.18)
MA.H.127	-0.002 (-0.007 - 0.003)	0.14 (0.12 - 0.15)
MA.H.130	-0.021 (-0.026 - -0.016)	0.12 (0.11 - 0.14)
MA.H.132	-0.242 (-0.255 - -0.227)	0.46 (0.38 - 0.55)
MA.H.133	-0.005 (-0.01 - 0)	0.14 (0.12 - 0.15)
MA.H.134	0.006 (0.001 - 0.011)	0.11 (0.1 - 0.12)
MA.H.135	-0.013 (-0.018 - -0.008)	0.14 (0.12 - 0.15)
MA.H.136	-0.047 (-0.052 - -0.042)	0.11 (0.1 - 0.13)
MA.H.137	-0.054 (-0.06 - -0.049)	0.12 (0.11 - 0.14)
MA.H.138	-0.027 (-0.032 - -0.021)	0.18 (0.16 - 0.19)
MA.H.139	0.002 (-0.003 - 0.007)	0.16 (0.14 - 0.17)
MA.H.144	-0.032 (-0.037 - -0.026)	0.13 (0.11 - 0.15)
MA.H.145	-0.011 (-0.016 - -0.006)	0.13 (0.11 - 0.15)
MA.H.148	0.001 (-0.004 - 0.006)	0.12 (0.11 - 0.14)
MA.H.149	-0.007 (-0.012 - -0.002)	0.11 (0.09 - 0.12)
MA.H.150	0.003 (-0.002 - 0.008)	0.17 (0.16 - 0.19)
MA.H.151	-0.012 (-0.018 - -0.007)	0.13 (0.12 - 0.15)

## Sheet: S2 Table
Model	Parameter		ln(L)	AIC	∆AIC
SNMs only	k SNM	1.1 × 10^−1 (4.1 × 10^−2 — 6.0 × 10^−1)	182.67	-357.34	--
	(shape parameter of gamma distribution for SNMs)
	m SNM	4.7 × 10^−3 (3.1 × 10^−3 — 1.7 × 10^−2)
	(absolute value of gamma distribution mean for SNMs)
	q SNM	5.4% (0.9% — 19.5%)
	(proportion of SNMs with positive effect on growth)
	p0 SNM	0% (0% — 72.6%)
	(proportion of SNMs with no effect on growth)
SNMs + unid, ‘single DFE’	k SNM+unid	2.2 × 10^−4 (⟶0 — 3.3 × 10^−1)	183.12	-358.23	-0.89
	(shape parameter of gamma distribution for SNMs and unidentified mutations)
	m SNM+unid	1.1 × 10^−5 (⟶0 — 1.6 × 10^−2)
	(absolute value of gamma distribution mean for SNMs and unidentified mutations)
	q SNM+unid	6.3% (1% — 21.1%)
	(proportion of SNMs and unidentified mutations with positive effect on growth)
	U SNM+unid	1.9 × 10^3 (1.4 — ⟶∞)
	(combined mean number of SNMs and unidentified mutations per strain)
SNMs + unid, ‘two-gamma’	k SNM	2.4 × 10^−1 (5 × 10^−2 — ⟶∞ (?))	186.88	-357.76	-0.42
	(shape parameter of gamma distribution for SNMs)
	m SNM	4.5 × 10^−3 (2.6 × 10^−3 — ⟶∞ (?))
	(absolute value of gamma distribution mean for SNMs)
	q SNM	8.4% (0% — 19%)
	(proportion of SNMs with positive effect on growth)
	p0 SNM	22.6% (0 (?) — 80.6%)
	(proportion of SNMs with no effect on growth)
	k unid	5.7 × 10^1 (⟶0 (?) — ⟶∞)
	(shape parameter of gamma distribution for unidentified mutations)
	m unid	2.0 × 10^−1 (⟶0 (?) — ⟶∞(?))
	(absolute value of gamma distribution mean for unidentified mutations)
	q unid	0.1% (0% — 53.6% (?))
	(proportion of unidentified mutations with positive effect on growth)
	U unid	2.8 × 10^−2 (⟶0 (?) — ⟶∞(?))
	(mean number of unidentified mutations per strain)
SNMs + unid, ‘Gaussian’	k SNM	5.2 × 10^−2 (4.4 × 10^−2 — 1.9)	186.26	-360.51	-3.17
	(shape parameter of gamma distribution for SNMs)
	m SNM	3.8 × 10^−3 (2.5 × 10^−3 — 5.8 × 10^−2)
	(absolute value of gamma distribution mean for SNMs)
	q SNM	6% (0.5% — 27.4%)
	(proportion of SNMs with positive effect on growth)
	p0 SNM	0% (0% — 94.4%)
	(proportion of SNMs with no effect on growth)
	µ unid	−3.2 × 10^−3 (−7.1 × 10^−3 — 8.5 × 10^−4)
	(mean combined effect size of all unidentified mutations within a strain)
	σ unid	5.1 × 10^−3 (1.6 × 10^−3 — 8.5 × 10^−3)
	(standard deviation of combined effect sizes of all unidentified mutations across strains)

## Sheet: S3 Table
strain	generations	s	petite proportion	% genome genotyped
A22	100	-0.001 (-0.005 - 0.004)	0.1 (0.09 - 0.11)	95
A23	100	0.007 (0.003 - 0.011)	0.11 (0.1 - 0.12)	95
A24	100	0.007 (0.003 - 0.011)	0.1 (0.09 - 0.11)	95
A29	100	0.01 (0.006 - 0.014)	0.1 (0.09 - 0.11)	95
A3	200	-0.036 (-0.041 - -0.031)	0.27 (0.26 - 0.29)	93
A12	200	-0.012 (-0.017 - -0.007)	0.16 (0.15 - 0.17)	95
A13	200	-0.008 (-0.013 - -0.004)	0.16 (0.15 - 0.17)	95
A14	200	-0.011 (-0.016 - -0.006)	0.19 (0.18 - 0.2)	95
A15	200	-0.02 (-0.025 - -0.016)	0.15 (0.14 - 0.16)	95
A21	200	-0.006 (-0.011 - -0.002)	0.12 (0.11 - 0.13)	95
A25	200	-0.005 (-0.009 - 0)	0.14 (0.13 - 0.15)	95
A26	200	-0.004 (-0.009 - 0)	0.1 (0.09 - 0.11)	95
A28	200	-0.003 (-0.008 - 0.001)	0.1 (0.1 - 0.11)	95
A30	200	-0.012 (-0.017 - -0.008)	0.14 (0.13 - 0.15)	95
A31	200	-0.003 (-0.008 - 0.001)	0.12 (0.11 - 0.13)	95
A32	200	-0.014 (-0.019 - -0.01)	0.14 (0.13 - 0.15)	95
A34	200	0.002 (-0.002 - 0.007)	0.09 (0.08 - 0.1)	95
A36	200	0.001 (-0.003 - 0.005)	0.08 (0.07 - 0.09)	95
MSH3+ ancestor	-	0.006 (0.002 - 0.01)	0.08 (0.07 - 0.09)	-
msh3- GFP+ reference	-	-0.015 (-0.017 - -0.013)	0.11 (0.1 - 0.11)	-

## Sheet: S4 Table
parameter	description
θDME	the parameters specifying the distribution of mutational effects
Si	mutational effect of strain i
Siest	estimate of the mutation effect of strain i
σMA_i	standard error in the estimate of the mutational effect of MA strain i
ρi	proprortion petites of strain i
µi	mean growth rate of non-petite colonies of strain i
µpetite	mean growth rate of petite colonies
σ2nonpetite-bio	biological variance in growth rate of nonpetite colonies
σ2petite-bio	biological variance in growth rate of petite colonies
σ2col	variance in measurement of individual colony growth rates
σ2well	variance in measurement of colony growth rates across wells in a microscope plate
σ2plate	variance in measurement of colony growth rates across microscope plates/experimental days
σ2nonpetite	variance in growth rate measurements of nonpetite colonies, including both biological noise and intercolony measurement noise
σ2petite	variance in growth rate measurements of petite colonies, including both biological noise and intercolony measurement noise
Dn	difference in growth rates between a randomly selected pair of mutant and same-well GFP-marked reference colonies
Mdiploid	mean number of SNMs in a diploid 2000-generation MA strain, as calculated by Zhu et al. 2014
vi	number of observed colony pairs of strain i and a reference strain
