# Supplementary material for: Spontaneous single-nucleotide substitutions and microsatellite mutations have distinct distributions of fitness effects: Distributions of fitness effects of spontaneous mutations
Source: bioRxiv. 2023 Jul 4:2023.07.04.547687. Preprint. [Version 1] doi: 10.1101/2023.07.04.547687 (PMC10349969; doi:10.1101/2023.07.04.547687)
Supplement: Supplement 3 [file media-3.zip]

Archive with 6 entries (6 files):
- S1_file_PIE_setup_file.csv
- __MACOSX/._S1_file_PIE_setup_file.csv
- S2_file_YFR054C-Scw11p-GFP-Cyc1T-HERP1.1_delitto_perfetto.str
- __MACOSX/._S2_file_YFR054C-Scw11p-GFP-Cyc1T-HERP1.1_delitto_perfetto.str
- S3_file_YFR054C-Scw11p-GFP-Cyc1T-post-dp.str
- __MACOSX/._S3_file_YFR054C-Scw11p-GFP-Cyc1T-post-dp.str
